# Supplementary material for: Tear biomarkers in latanoprost and bimatoprost treated eyes
Source: PLoS One. 2018 Aug 6;13(8):e0201740. doi: 10.1371/journal.pone.0201740 (PMC6078293; doi:10.1371/journal.pone.0201740)
Supplement: S1 Data — (XLSX) [file pone.0201740.s006.xlsx]

## Sheet: Sheet1
NAME	MR. NO	EYE	AGE	SEX	FUNDUS	BASELINE IOP	VFI
1		2	72	F	Medium Size Disc , 0.75 IR sloping rims, pale , Retina on	16	100
2		1	61	M	Small Size Disc .0.6	14	99
3		2	61	M	Medium Size Disc , 0.65 bp thinning, sup rnfld small	16	96
4		1	51	M	Medium Size Disc , 0.5 , hnrr Retina ON. Fundus is Within Normal Limits	15	100
5		2	51	M	Medium Size Disc , 0.8 , Nerve fibre layer defect at 4 o'clock, and 5 o'clock two nfld one close to fixn	16	99
6		1	92	F	Medium Size Disc , 0.9 pallor	24
7		1	57	M	Medium Size Disc , 0.9 sup notch>inf, inf rnfld two	26	41
8		2	57	M	Medium Size Disc , 0.75 sr thinning+, slit defects	16	100
9		1	73	F	Large Size Disc , 0.8 sup notch, inf rim thin	16	29
10		2	73	F	Large Size Disc , 0.85 sup>inf nitch, inf thin rim+	14	55
11		1	54	M	Medium Size Disc , 0.6 IR thinning . no RNFLD.	14	98
12		2	54	M	Medium Size Disc , 0.7 IR thinning ., NO RNFLD	14	95
13		1	54	M	Medium Size Disc , 0.95 , inf notch , thin sup rim , Retina ON. Fundus is Within Normal Limits	14	8
14		2	54	M	Medium Size Disc , 0.95 bpn	14	12
15		1	57	M	Large Size Disc , 0.9 inf notch, sr thin rim	18	86
16		2	57	M	Large Size Disc , 0.75 ir thinning+	16	94
17		1	43	M	Medium Size Disc , 0.8 sup notch with rnfld	16	72
18		2	43	M	Medium Size Disc , 0.9 bpn	38
19		1	67	F	Medium Size Disc , 0.5 Abnormal Pale Disc	10	15
20		2	67	F	Medium Size Disc , 0.2	10	96
21		1	71	F	Medium Size Disc , 0.8 inf notch with rnfld	16	3
22		2	71	F	Medium Size Disc , 0.65 no rnfld	14	2
23		1	49	F	Medium Size Disc , 0.3	27	95
24		2	49	F	Medium Size Disc , 0.3	22	99
25		1	63	M	Medium Size Disc , 0.5	16	98
26		1	63	M	Medium Size Disc , 0.95 bpn, pallor>cup	17	9
27		1	57	M	Medium Size Disc , 0.4 , Normal Retina ON. Fundus is Within Normal Limits	24
28		2	57	M	Medium Size Disc , 0.6 , sr thinning+ , Retina ON. Fundus is Within Normal Limits	19
29		1	63	F	Medium Size Disc , 0.75 inf notch with rnfld	12	97
30		2	63	F	Medium Size Disc , 0.75 inf notch with rnfld	12	94
31		1	62	M	0.6	20	92
32		2	62	M	0.6 , Normal Retina ON. Fundus is Within Normal Limits	20	95
33		1	41	M	Medium Size Disc , 0.5	25	96
34		2	41	M	Medium Size Disc , 0.5 ir thinning, no rnfld	22	97
35		1	75	F	0.8 , Normal Retina ON. Fundus is Within Normal Limits	21	33
36		2	75	F	0.8 , Normal Retina ON. Fundus is Within Normal Limits	22
37		1	62	M	Medium Size Disc , 0.8 IR notch	14	79
38		2	62	M	Medium Size Disc , 0.9 bpn	15	31
39		1	76	M	0.9 , Normal Retina ON. Fundus is Within Normal Limits	24
40		2	76	M	0.9 , Normal Retina ON. Fundus is Within Normal Limits	21	4
41		1	61	F	Large Size Disc	15
42		2	61	F	Medium Size Disc , 0.9 TILTED, BPN, PPA++	16	80
43		1	56	M	Medium Size Disc , 0.8 inf ?notch, sr thin	12	89
44		2	56	M	Medium Size Disc , 0.8 bp thinning+	12	91
45		1	51	M	Medium Size Disc , 0.7 ir<sr no rnfld , Retina ON. Fundus is Within Normal Limits	14	98
46		2	51	M	Medium Size Disc , 0.85 sr>ir thinning with slit rnfld Retin.a ON. Fundus is Within Normal Limits	14	89
47		1	78	M	Medium Size Disc , 0.8 bp thinning+	17	21
48		2	78	M	Medium Size Disc , 0.85 inf notch	14	77
49		1	59	M	Medium Size Disc , 0.75 , ir thinning, no evident rnfl loss, no disc hge+	16	95
50		2	59	M	Medium Size Disc , 0.65 ir thin, healthy	18	97
51		1	71	M	Medium Size Disc , 0.95 bpn, asteroid hyalosis	30	12
52		2	71	M	Medium Size Disc , 0.9	32
53		1	54	M	Medium Size Disc , 0.55	17	99
54		2	54	M	Medium Size Disc , 0.8 inf notch	16	94
55		1	67	M	Medium Size Disc , 0.8 inf notch	15	94
56		2	67	M	Medium Size Disc , 0.85 inf notch, sup rim thinning+	12	70
57		1	59	F	Medium Size Disc , 0.7 bp thinning+	14	8
58		2	59	F	Medium Size Disc , 0.7 sup notch	14	17
59		1	57	F	Medium Size Disc , 0.7	14	97
60		2	57	F	Medium Size Disc , 0.7	10	91
